# Supplementary material for: The Effect of Physical-Activity-Based Programs on School Children’s Cognitive Competence-Related Variables: A Systematic Review of Randomized Controlled Trials
Source: Sports (Basel). 2025 Aug 8;13(8):261. doi: 10.3390/sports13080261 (PMC12390218; doi:10.3390/sports13080261)
Supplement: Supplementary file 1 [file sports-13-00261-s001.zip]

Archive with 1 entries (1 files):
- sports-3746629-supplementary.pdf
